# Supplementary material for: Co-expression and clinical utility of AR-FL and AR splice variants AR-V3, AR-V7 and AR-V9 in prostate cancer
Source: Biomark Res. 2023 Apr 5;11:37. doi: 10.1186/s40364-023-00481-w (PMC10074820; doi:10.1186/s40364-023-00481-w)
Supplement: Supplementary file 4 — Additional file 4: Table S1. AR splice variant TaqMan detection assays. [file 40364_2023_481_MOESM4_ESM.xlsx]

## Sheet: Table S1_primer sequences
	Primers used in the present study
	AR splice variants
		Forward 5'-3'	Reverse 5'-3'	Probe 5'-3'
	AR-V3	CACATGTGGAAGCTGCAAGG	TTGGTGCTGCCATGCAGTAT	AGCCGCTGAAGGATT
	AR-V7	GGATGACTCTGGGAGAAAAATTC	CTTTCTTCAGGGTCTGGTCATT	CAATTGCAAGCATCTCA
	AR-V9	CTTCGGAAATGTTATGAAGCAGG	GATCCCAAAAGATGTGCAAATG	CTCTGGGAGACAACTTA
